# Supplementary material for: Inhibition of SARS-CoV-2 Replication by Self-Assembled siRNA Nanoparticles Targeting Multiple Highly Conserved Viral Sequences
Source: Viruses. 2024 Jul 3;16(7):1072. doi: 10.3390/v16071072 (PMC11281333; doi:10.3390/v16071072)
Supplement: Supplementary file 1 [file viruses-16-01072-s001.zip]

Archive with 1 entries (1 files):
- viruses-3010086-supplementary.pdf
